# Supplementary material for: CST1 inhibits ferroptosis and promotes gastric cancer metastasis by regulating GPX4 protein stability via OTUB1
Source: Oncogene. 2022 Nov 12;42(2):83–98. doi: 10.1038/s41388-022-02537-x (PMC9816059; doi:10.1038/s41388-022-02537-x)
Supplement: Supplementary file 10 — Table S1 [file 41388_2022_2537_MOESM10_ESM.xlsx]

## Sheet: Sheet1
Primers for RT-qPCR
Primer Name	Sequence, 5’-3’
CST1-FP	CGGGTGGCATCTATAACGCA
CST1-RP	GTCTGTTGCCTGGCTCTTAGT
GPX4-FP	ACAAGAACGGCTGCGTGGTGAA
GPX4-RP	GCCACACACTTGTGGAGCTAGA
GAPDH-FP	CATGTGGGCCATGAGGTCCACCAC
GAPDH-RP	GGGAAGCTCACTGGCATGGCCTTCC
Primers for mutant plasmid
Primer Name	Sequence, 5’-3’
OTUB1-mut-D88A-FP	tagaaacagttgccggcaggcctggtcttgc
OTUB1-mut-D88A-RP	gcaagaccaggcctgccggcaactgtttcta
GPX4-mut-K11A-FP	gagcagcgccggcgccagtaggcggcaa
GPX4-mut-K11A-RP	ttgccgcctactggcgccggcgctgctc
