# Supplementary material for: CST1 inhibits ferroptosis and promotes gastric cancer metastasis by regulating GPX4 protein stability via OTUB1
Source: Oncogene. 2022 Nov 12;42(2):83–98. doi: 10.1038/s41388-022-02537-x (PMC9816059; doi:10.1038/s41388-022-02537-x)
Supplement: Supplementary file 14 — Supplementary file 2-PT-vs-PA-heatmap.reorder_cluster_result [file 41388_2022_2537_MOESM14_ESM.xlsx]

## Sheet: PT-vs-PA-.gene
gene_id	baseMean	lfcSE	stat	foldChange	log2FoldChange	pval	padj	up_down	expression_PA1	expression_PA2	expression_PA3	expression_PA4	expression_PT1	expression_PT2	expression_PT3	expression_PT4	Dbxref	product	GO_id	GO_term	pathway	pathway_description
C4BPA	186.573	1.09893	4.53113	31.5461	4.97939	5.87e-06	0.00027288	Up	0.0608633	0.0451379	0	0	9.06713	1.08425	0.187851	0.00860506	GeneID:722,Genbank:XM_005273252.4,HGNC:HGNC:1325,MIM:120830	complement component 4 binding protein alpha	GO:0003723,GO:0005576,GO:0005615,GO:0005886,GO:0006958,GO:0030449,GO:0044216,GO:0045087,GO:0045732,GO:0045959,GO:0072562,GO:1903027	RNA binding|extracellular region|extracellular space|plasma membrane|complement activation, classical pathway|regulation of complement activation|other organism cell|innate immune response|positive regulation of protein catabolic process|negative regulation of complement activation, classical pathway|blood microparticle|regulation of opsonization	path:hsa04610,path:hsa05133	Complement and coagulation cascades|Pertussis
DCSTAMP	29.3161	1.16355	4.13414	28.0565	4.81026	3.56e-05	0.00112173	Up	0.00811892	0.0249147	0	0	1.01891	0.008142	0.205232	0.174611	GeneID:81501,Genbank:XM_011517321.1,HGNC:HGNC:18549,MIM:605933	dendrocyte expressed seven transmembrane protein	GO:0005789,GO:0005886,GO:0009986,GO:0010008,GO:0016021,GO:0030176,GO:0030308,GO:0030316,GO:0033116,GO:0034241,GO:0036006,GO:0043011,GO:0045657,GO:0045780,GO:0061025,GO:0071353,GO:0071356,GO:0072675	endoplasmic reticulum membrane|plasma membrane|cell surface|endosome membrane|integral component of membrane|integral component of endoplasmic reticulum membrane|negative regulation of cell growth|osteoclast differentiation|endoplasmic reticulum-Golgi intermediate compartment membrane|positive regulation of macrophage fusion|cellular response to macrophage colony-stimulating factor stimulus|myelo…
KLK8	74.0293	0.709818	6.84265	28.9809	4.85703	7.77e-12	2.89e-09	Up	0.172773	0.0444658	0	0.13401	3.18803	1.66809	0.273563	2.65888	GeneID:11202,Genbank:NM_144507.2,HGNC:HGNC:6369,MIM:605644	kallikrein related peptidase 8
CEMIP	775.905	0.577727	8.53692	30.5269	4.93201	1.38e-17	2.4e-14	Up	0.184557	0.154185	0.020481	0.0519083	4.06954	2.47535	3.09973	2.08232	GeneID:57214,Genbank:NM_001293298.1,HGNC:HGNC:29213,MIM:608366	cell migration inducing hyaluronidase 1	GO:0004415,GO:0005540,GO:0005576,GO:0005634,GO:0005737,GO:0005783,GO:0005886,GO:0005905,GO:0007605,GO:0010800,GO:0030213,GO:0030214,GO:0030335,GO:0030665,GO:0032050,GO:0045334,GO:0046923,GO:0051281,GO:0090314,GO:1900020	hyalurononglucosaminidase activity|hyaluronic acid binding|extracellular region|nucleus|cytoplasm|endoplasmic reticulum|plasma membrane|clathrin-coated pit|sensory perception of sound|positive regulation of peptidyl-threonine phosphorylation|hyaluronan biosynthetic process|hyaluronan catabolic process|positive regulation of cell migration|clathrin-coated vesicle membrane|clathrin heavy chain bind…
CST1	203.489	0.693733	8.34786	55.3758	5.79118	6.95e-17	8.66e-14	Up	0.157856	0.128639	0.0397921	0.119846	16.7763	2.60994	9.26819	17.7696	GeneID:1469,Genbank:NM_001898.2,HGNC:HGNC:2473,MIM:123855	cystatin SN	GO:0001580,GO:0002020,GO:0004869,GO:0005615,GO:2000117	detection of chemical stimulus involved in sensory perception of bitter taste|protease binding|cysteine-type endopeptidase inhibitor activity|extracellular space|negative regulation of cysteine-type endopeptidase activity	path:hsa04970	Salivary secretion
ZNF114	172.802	1.04059	4.72311	30.1651	4.91481	2.32e-06	0.000132393	Up	0.0124716	0.0255419	0	0.0486894	2.58152	0.538234	1.61948	1.92378	GeneID:163071,Genbank:NM_153608.3,HGNC:HGNC:12894,MIM:603996	zinc finger protein 114	GO:0003677,GO:0005634,GO:0006351,GO:0006355,GO:0042802,GO:0046872,GO:0070062	DNA binding|nucleus|transcription, DNA-templated|regulation of transcription, DNA-templated|identical protein binding|metal ion binding|extracellular exosome
PNMA6E	235.774	3.08737	8.1887	4.07839e+07	25.2815	2.64e-16	2.88e-13	Up	0	0	0	0	0	0	0.00727686	10.4955	GeneID:649238,Genbank:XM_024452426.1,HGNC:HGNC:50767	PNMA family member 6E
NXF2B	13.0904	2.18223	2.23316	29.3087	4.87325	0.0255386	0.111373	Up	0.00776363	0	0	0	0	0	0.0454948	0.206166	GeneID:728343,Genbank:NM_001099686.2,HGNC:HGNC:23984	nuclear RNA export factor 2B	GO:0003723,GO:0005634,GO:0005654,GO:0005737,GO:0005829,GO:0006405,GO:0006406,GO:0007275,GO:0016973,GO:0042272,GO:0050658	RNA binding|nucleus|nucleoplasm|cytoplasm|cytosol|RNA export from nucleus|mRNA export from nucleus|multicellular organism development|poly(A)+ mRNA export from nucleus|nuclear RNA export factor complex|RNA transport	path:hsa03008,path:hsa03013,path:hsa03015,path:hsa05164,path:hsa05168	Ribosome biogenesis in eukaryotes|RNA transport|mRNA surveillance pathway|Influenza A|Herpes simplex infection
STRA6	104.682	1.04499	5.52581	54.7363	5.77443	3.28e-08	4.54e-06	Up	0.00395599	0.00405192	0	0.00497456	0.359215	0.210304	0.680061	0.538166	GeneID:64220,Genbank:XM_017022479.1,HGNC:HGNC:30650,MIM:610745	stimulated by retinoic acid 6	GO:0001523,GO:0001568,GO:0001822,GO:0003184,GO:0003281,GO:0004872,GO:0005886,GO:0005887,GO:0007507,GO:0007612,GO:0007631,GO:0016918,GO:0019841,GO:0030324,GO:0030325,GO:0030540,GO:0034632,GO:0034633,GO:0042297,GO:0043010,GO:0043234,GO:0043583,GO:0043585,GO:0048286,GO:0048520,GO:0048546,GO:0048566,GO:0048589,GO:0048745,GO:0048844,GO:0050890,GO:0050905,GO:0060322,GO:0060323,GO:0060325,GO:0060426,GO:…	retinoid metabolic process|blood vessel development|kidney development|pulmonary valve morphogenesis|ventricular septum development|receptor activity|plasma membrane|integral component of plasma membrane|heart development|learning|feeding behavior|retinal binding|retinol binding|lung development|adrenal gland development|female genitalia development|retinol transmembrane transporter activity|reti…
HOXC9	50.7901	1.09578	4.76717	37.3694	5.22379	1.87e-06	0.000110462	Up	0	0.302151	0.0429735	0	0.477391	0.815336	2.49287	1.94489	GeneID:3225,Genbank:NM_006897.2,HGNC:HGNC:5130,MIM:142971	homeobox C9	GO:0005654,GO:0006351,GO:0006355,GO:0009952,GO:0016235,GO:0043565,GO:0048704	nucleoplasm|transcription, DNA-templated|regulation of transcription, DNA-templated|anterior/posterior pattern specification|aggresome|sequence-specific DNA binding|embryonic skeletal system morphogenesis
PADI3	48.1049	1.74426	3.29683	53.8371	5.75053	0.000977822	0.0118851	Up	0.00411633	0	0	0	0	0.00821974	0.500457	0.814848	GeneID:51702,Genbank:XM_011541572.2,HGNC:HGNC:18337,MIM:606755	peptidyl arginine deiminase 3	GO:0004668,GO:0005509,GO:0005634,GO:0005737,GO:0005829,GO:0006325,GO:0018101,GO:0036414,GO:0042802	protein-arginine deiminase activity|calcium ion binding|nucleus|cytoplasm|cytosol|chromatin organization|protein citrullination|histone citrullination|identical protein binding
BIRC7	47.6556	1.32887	4.33134	54.0333	5.75578	1.48e-05	0.000568129	Up	0	0	0	0	0.100568	0.0722437	4.71685	2.53238	GeneID:79444,Genbank:NM_139317.2,HGNC:HGNC:13702,MIM:605737	baculoviral IAP repeat containing 7	GO:0004842,GO:0004869,GO:0005634,GO:0005737,GO:0005794,GO:0005815,GO:0005829,GO:0007257,GO:0009966,GO:0016567,GO:0019899,GO:0042127,GO:0043027,GO:0043066,GO:0046872,GO:0070247,GO:1990001	ubiquitin-protein transferase activity|cysteine-type endopeptidase inhibitor activity|nucleus|cytoplasm|Golgi apparatus|microtubule organizing center|cytosol|activation of JUN kinase activity|regulation of signal transduction|protein ubiquitination|enzyme binding|regulation of cell proliferation|cysteine-type endopeptidase inhibitor activity involved in apoptotic process|negative regulation of ap…	path:hsa04120,path:hsa04215,path:hsa05145,path:hsa05200,path:hsa05222	Ubiquitin mediated proteolysis|Apoptosis - multiple species|Toxoplasmosis|Pathways in cancer|Small cell lung cancer
POTEF	200.649	2.42707	2.06711	32.3795	5.01701	0.0387241	0.146305	Up	0	0.00420101	0.00535685	0	0	0.0450265	2.48598	1.77468	GeneID:728378,Genbank:NM_001099771.2,HGNC:HGNC:33905	POTE ankyrin domain family member F	GO:0001895,GO:0005615,GO:0005938,GO:0070062,GO:0072562	retina homeostasis|extracellular space|cell cortex|extracellular exosome|blood microparticle
POTEE	159.429	1.10403	5.4802	66.2714	6.05032	4.25e-08	5.57e-06	Up	0	0.00425623	0.00544396	0.011071	0	0.261201	1.80995	1.88238	GeneID:445582,Genbank:XM_017004161.2,HGNC:HGNC:33895,MIM:608914	POTE ankyrin domain family member E	GO:0001895,GO:0005615,GO:0021762,GO:0070062,GO:0072562	retina homeostasis|extracellular space|substantia nigra development|extracellular exosome|blood microparticle
HOXC13	32.6379	2.1822	2.19811	27.7943	4.79672	0.0279415	0.118165	Up	0	0	0	0	0.0132357	0.220378	1.88999	1.42416	GeneID:3229,Genbank:NM_017410.2,HGNC:HGNC:5125,MIM:142976	homeobox C13
SLC7A10	39.0489	2.96903	-2.21112	0.0105626	-6.56489	0.0270276	0.11577	Down	0.0259767	0	0	0.200301	0	0	2.03557	0.260842	GeneID:56301,Genbank:NM_019849.2,HGNC:HGNC:11058,MIM:607959	solute carrier family 7 member 10	GO:0005886,GO:0005887,GO:0006865,GO:0015175,GO:0015194,GO:0015297,GO:0015804,GO:0016020,GO:0042941,GO:0042942,GO:0050900	plasma membrane|integral component of plasma membrane|amino acid transport|neutral amino acid transmembrane transporter activity|L-serine transmembrane transporter activity|antiporter activity|neutral amino acid transport|membrane|D-alanine transport|D-serine transport|leukocyte migration
RAET1L	9.54686	1.63656	3.13455	35.0142	5.12987	0.00172117	0.0175457	Up	0	0	0	0	0.0292625	0.0147194	0.627444	0.174284	GeneID:154064,Genbank:XM_011535486.2,HGNC:HGNC:16798,MIM:611047	retinoic acid early transcript 1L	GO:0005576,GO:0005783,GO:0005886,GO:0006501,GO:0016032,GO:0031225,GO:0042267,GO:0046703	extracellular region|endoplasmic reticulum|plasma membrane|C-terminal protein lipidation|viral process|anchored component of membrane|natural killer cell mediated cytotoxicity|natural killer cell lectin-like receptor binding	path:hsa04650	Natural killer cell mediated cytotoxicity
CAMKV	18.725	1.38005	3.59404	31.124	4.95996	0.000325595	0.00550293	Up	0	0	0	0	0.00747951	0.0293273	0.705867	0.183034	GeneID:79012,Genbank:NM_001320147.1,HGNC:HGNC:28788,MIM:614993	CaM kinase like vesicle associated	GO:0004683,GO:0005516,GO:0005524,GO:0005622,GO:0005886,GO:0018105,GO:0018107,GO:0030659,GO:0035556	calmodulin-dependent protein kinase activity|calmodulin binding|ATP binding|intracellular|plasma membrane|peptidyl-serine phosphorylation|peptidyl-threonine phosphorylation|cytoplasmic vesicle membrane|intracellular signal transduction
IL24	16.2756	1.71887	2.85188	29.899	4.90203	0.00434609	0.033993	Up	0.0106831	0	0	0	0.390982	0.0106331	0.406786	0.158882	GeneID:11009,Genbank:XM_017000121.1,HGNC:HGNC:11346,MIM:604136	interleukin 24			path:hsa04060,path:hsa04630	Cytokine-cytokine receptor interaction|Jak-STAT signaling pathway
IL11	58.5036	1.0238	5.56739	51.98	5.69989	2.59e-08	3.73e-06	Up	0.0112334	0	0	0	1.05422	0.185733	2.74006	0.578039	GeneID:3589,Genbank:NM_001267718.1,HGNC:HGNC:5966,MIM:147681	interleukin 11			path:hsa04060,path:hsa04630,path:hsa04640,path:hsa05323	Cytokine-cytokine receptor interaction|Jak-STAT signaling pathway|Hematopoietic cell lineage|Rheumatoid arthritis
PAEP	35.8085	1.4531	3.53416	35.1508	5.13549	0.000409067	0.00643948	Up	0	0.0215503	0	0	0.291324	0	1.6875	0.325049	GeneID:5047,Genbank:XM_017014782.2,HGNC:HGNC:8573,MIM:173310	progestagen associated endometrial protein
CPA2	3243.67	1.24662	-5.24556	0.0107523	-6.53921	1.56e-07	1.52e-05	Down	1.22024	3.28527	119.419	78.1283	0.0291561	0.0448187	0.732872	9.15138	GeneID:1358,Genbank:NM_001869.2,HGNC:HGNC:2297,MIM:600688	carboxypeptidase A2	GO:0004180,GO:0004181,GO:0005576,GO:0005615,GO:0005773,GO:0007039,GO:0008270	carboxypeptidase activity|metallocarboxypeptidase activity|extracellular region|extracellular space|vacuole|protein catabolic process in the vacuole|zinc ion binding	path:hsa04972,path:hsa04974	Pancreatic secretion|Protein digestion and absorption
ATP4B	15726.8	1.30236	-4.71496	0.0141743	-6.14058	2.42e-06	0.000135587	Down	0.0848883	30.5472	499.082	598.401	0.0507391	0.331112	0.446736	4.49361	GeneID:496,Genbank:NM_000705.3,HGNC:HGNC:820,MIM:137217	ATPase H+/K+ transporting beta subunit	GO:0005886,GO:0005890,GO:0006814,GO:0007155,GO:0008900,GO:0010243,GO:0032496,GO:0034220	plasma membrane|sodium:potassium-exchanging ATPase complex|sodium ion transport|cell adhesion|hydrogen:potassium-exchanging ATPase activity|response to organonitrogen compound|response to lipopolysaccharide|ion transmembrane transport	path:hsa00190,path:hsa04966,path:hsa04971	Oxidative phosphorylation|Collecting duct acid secretion|Gastric acid secretion
ATP4A	37251.3	1.39224	-5.44172	0.00524013	-7.57618	5.28e-08	6.53e-06	Down	0.0517842	25.5115	638.445	518.356	0.0808388	0.354985	0.0788845	0.575722	GeneID:495,Genbank:NM_000704.2,HGNC:HGNC:819,MIM:137216	ATPase H+/K+ transporting alpha subunit	GO:0000287,GO:0005391,GO:0005524,GO:0005615,GO:0005886,GO:0005887,GO:0006810,GO:0008900,GO:0015991,GO:0034220	magnesium ion binding|sodium:potassium-exchanging ATPase activity|ATP binding|extracellular space|plasma membrane|integral component of plasma membrane|transport|hydrogen:potassium-exchanging ATPase activity|ATP hydrolysis coupled proton transport|ion transmembrane transport	path:hsa00190,path:hsa04966,path:hsa04971	Oxidative phosphorylation|Collecting duct acid secretion|Gastric acid secretion
FRMPD4	15.6058	1.66112	-3.9115	0.0110679	-6.49748	9.17e-05	0.00221589	Down	0.00209598	0.0128706	0.0669003	0.0869696	0.00207526	0	0	0	GeneID:9758,Genbank:XM_017029983.1,HGNC:HGNC:29007,MIM:300838	FERM and PDZ domain containing 4	GO:0005546,GO:0005856,GO:0043197,GO:0043234,GO:0051835	phosphatidylinositol-4,5-bisphosphate binding|cytoskeleton|dendritic spine|protein complex|positive regulation of synapse structural plasticity
MUC21	19.9881	2.18912	-3.14497	0.00846234	-6.88473	0.00166103	0.0170422	Down	0	0	0.129301	0.134688	0	0	0	0.0107135	GeneID:394263,Genbank:NM_001010909.4,HGNC:HGNC:21661,MIM:616991	mucin 21, cell surface associated
ASB11	246.544	2.32527	-3.09058	0.00686545	-7.18643	0.00199767	0.0197413	Down	0	0.161916	4.12349	2.66722	0	0.015153	0	0	GeneID:140456,Genbank:NM_001201583.1,HGNC:HGNC:17186,MIM:300626	ankyrin repeat and SOCS box containing 11	GO:0005829,GO:0016567,GO:0035556,GO:0043687	cytosol|protein ubiquitination|intracellular signal transduction|post-translational protein modification
AQP4	2651.09	1.52625	-5.45596	0.00311369	-8.32716	4.87e-08	6.16e-06	Down	0.00337981	0.557249	23.6019	18.5243	0.00332822	0.0104673	0.0133223	0.0201981	GeneID:361,Genbank:NM_001317387.2,HGNC:HGNC:637,MIM:600308	aquaporin 4			path:hsa04962,path:hsa04976	Vasopressin-regulated water reabsorption|Bile secretion
WIF1	66.7263	1.00901	-6.26464	0.0125074	-6.32108	3.74e-10	9.18e-08	Down	0.0227131	0.119774	0.205865	1.00947	0	0.0344319	0	0.0793826	GeneID:11197,Genbank:NM_007191.4,HGNC:HGNC:18081,MIM:605186	WNT inhibitory factor 1			path:hsa04310	Wnt signaling pathway
TUSC5	34.2007	1.37636	-4.42466	0.014681	-6.08991	9.66e-06	0.000405006	Down	0.0216062	0.0783739	0.0339358	0.919135	0.0140312	0	0	0	GeneID:286753,Genbank:NM_172367.2,HGNC:HGNC:29592,MIM:612211	tumor suppressor candidate 5	GO:0005886,GO:0009607,GO:0016020,GO:0016021,GO:0030659,GO:0044381,GO:0045026,GO:0099638	plasma membrane|response to biotic stimulus|membrane|integral component of membrane|cytoplasmic vesicle membrane|glucose import in response to insulin stimulus|plasma membrane fusion|endosome to plasma membrane protein transport
ADIPOQ	538.469	1.58258	-5.74137	0.00183986	-9.08619	9.39e-09	1.62e-06	Down	0.0639689	0.249846	0.204465	11.6749	0	0	0	0	GeneID:9370,Genbank:NM_001177800.1,HGNC:HGNC:13633,MIM:605441	adiponectin, C1Q and collagen domain containing			path:hsa03320,path:hsa04152,path:hsa04211,path:hsa04920,path:hsa04930,path:hsa04932	PPAR signaling pathway|AMPK signaling pathway|Longevity regulating pathway|Adipocytokine signaling pathway|Type II diabetes mellitus|Non-alcoholic fatty liver disease (NAFLD)
C14orf180	105.057	1.06341	-6.27922	0.00977032	-6.67738	3.4e-10	8.48e-08	Down	0.446286	0.213351	1.04681	3.4885	0	0.0339475	0	0	GeneID:400258,Genbank:NM_001008404.2,HGNC:HGNC:33795	chromosome 14 open reading frame 180	GO:0005886,GO:0016021	plasma membrane|integral component of membrane
KRT24	104.977	0.99586	-9.37867	0.00154322	-9.33984	6.68e-21	3.88e-17	Down	0.270819	0.0756372	0.116649	0.520386	0	0	0	0	GeneID:192666,Genbank:XM_017024299.1,HGNC:HGNC:18527,MIM:607742	keratin 24	GO:0005198,GO:0005829,GO:0005882,GO:0031424,GO:0070062,GO:0070268	structural molecule activity|cytosol|intermediate filament|keratinization|extracellular exosome|cornification	path:hsa04915	Estrogen signaling pathway
PGA4	64180.9	1.05007	-6.16948	0.0112151	-6.47841	6.85e-10	1.59e-07	Down	0.690073	16.4092	0	0	0.03877	2.43567	0.531156	0.782213	GeneID:643847,Genbank:NM_001079808.3,HGNC:HGNC:8886,MIM:169720	pepsinogen 4, group I (pepsinogen A)	GO:0004190,GO:0006508,GO:0006914,GO:0007586,GO:0008233,GO:0030163,GO:0044267,GO:0070062,GO:0097486	aspartic-type endopeptidase activity|proteolysis|autophagy|digestion|peptidase activity|protein catabolic process|cellular protein metabolic process|extracellular exosome|multivesicular body lumen	path:hsa04974	Protein digestion and absorption
TMPRSS15	7021.18	1.21933	-5.27434	0.0115884	-6.43118	1.33e-07	1.35e-05	Down	94.0451	34.6223	0.996298	1.32455	0.128065	1.71723	0.0510962	0.098662	GeneID:5651,Genbank:XM_011529655.1,HGNC:HGNC:9490,MIM:606635	transmembrane serine protease 15	GO:0004252,GO:0005044,GO:0005903,GO:0016021	serine-type endopeptidase activity|scavenger receptor activity|brush border|integral component of membrane
C17orf78	297.222	2.04341	-3.57227	0.00634744	-7.29961	0.000353903	0.00578159	Down	8.16154	0.574641	0.127288	0.284781	0.00699268	0.00709911	0	0	GeneID:284099,Genbank:XM_011524648.3,HGNC:HGNC:26831	chromosome 17 open reading frame 78	GO:0016021	integral component of membrane
SERTM1	31.408	1.16907	-5.51447	0.0114637	-6.44678	3.5e-08	4.73e-06	Down	0.158288	0.356891	0.123458	0.226202	0	0.0134187	0	0	GeneID:400120,Genbank:NM_203451.2,HGNC:HGNC:33792	serine rich and transmembrane domain containing 1	GO:0016021,GO:0043231	integral component of membrane|intracellular membrane-bounded organelle
DEFA5	645.472	1.37332	-6.46601	0.00212265	-8.87992	1.01e-10	2.74e-08	Down	92.2698	28.108	35.5146	110.508	0	0.159539	0	0.237974	GeneID:1670,Genbank:NM_021010.2,HGNC:HGNC:2764,MIM:600472	defensin alpha 5	GO:0005576,GO:0005615,GO:0005796,GO:0019730,GO:0030133,GO:0031640,GO:0034774,GO:0042803,GO:0045087,GO:0050829,GO:0050830,GO:0050832,GO:0061844,GO:1905710	extracellular region|extracellular space|Golgi lumen|antimicrobial humoral response|transport vesicle|killing of cells of other organism|secretory granule lumen|protein homodimerization activity|innate immune response|defense response to Gram-negative bacterium|defense response to Gram-positive bacterium|defense response to fungus|antimicrobial humoral immune response mediated by antimicrobial pe…
GIP	107.033	0.948059	-6.16973	0.0173458	-5.84927	6.84e-10	1.59e-07	Down	2.70844	2.60274	0.828756	3.2182	0	0.0348689	0.138135	0.0685629	GeneID:2695,Genbank:NM_004123.2,HGNC:HGNC:4270,MIM:137240	gastric inhibitory polypeptide	GO:0005179,GO:0005576,GO:0005615,GO:0005788,GO:0007165,GO:0007186,GO:0007565,GO:0007613,GO:0008344,GO:0009749,GO:0010269,GO:0010447,GO:0010828,GO:0014070,GO:0019233,GO:0031018,GO:0032024,GO:0033993,GO:0034774,GO:0035640,GO:0042493,GO:0042594,GO:0043025,GO:0043200,GO:0043434,GO:0043950,GO:0048678,GO:0050796,GO:0055123,GO:0060291,GO:0070094,GO:0070328	hormone activity|extracellular region|extracellular space|endoplasmic reticulum lumen|signal transduction|G-protein coupled receptor signaling pathway|female pregnancy|memory|adult locomotory behavior|response to glucose|response to selenium ion|response to acidic pH|positive regulation of glucose transport|response to organic cyclic compound|sensory perception of pain|endocrine pancreas developm…	path:hsa04911	Insulin secretion
MYOC	1046.01	0.685211	-13.5412	0.00161014	-9.27859	8.93e-42	1.56e-37	Down	3.99508	3.35887	2.17406	14.3054	0	0.0360657	0.035655	0.0177596	GeneID:4653,Genbank:NM_000261.1,HGNC:HGNC:7610,MIM:601652	myocilin	GO:0001649,GO:0001953,GO:0001968,GO:0005109,GO:0005578,GO:0005615,GO:0005741,GO:0005743,GO:0005758,GO:0005783,GO:0005791,GO:0005794,GO:0005929,GO:0014068,GO:0014734,GO:0022011,GO:0030335,GO:0030971,GO:0031012,GO:0031175,GO:0031410,GO:0032027,GO:0033268,GO:0035024,GO:0038031,GO:0038133,GO:0043408,GO:0045162,GO:0046872,GO:0051496,GO:0051497,GO:0051894,GO:0051897,GO:0051901,GO:0060348,GO:0070062,GO:…	osteoblast differentiation|negative regulation of cell-matrix adhesion|fibronectin binding|frizzled binding|proteinaceous extracellular matrix|extracellular space|mitochondrial outer membrane|mitochondrial inner membrane|mitochondrial intermembrane space|endoplasmic reticulum|rough endoplasmic reticulum|Golgi apparatus|cilium|positive regulation of phosphatidylinositol 3-kinase signaling|skeletal…
