# Supplementary material for: CST1 inhibits ferroptosis and promotes gastric cancer metastasis by regulating GPX4 protein stability via OTUB1
Source: Oncogene. 2022 Nov 12;42(2):83–98. doi: 10.1038/s41388-022-02537-x (PMC9816059; doi:10.1038/s41388-022-02537-x)
Supplement: Supplementary file 15 — Supplementary file 3-MT-vs-MA-heatmap.reorder_cluster_result [file 41388_2022_2537_MOESM15_ESM.xlsx]

## Sheet: MT-vs-MA.gene
gene_id	baseMean	lfcSE	stat	foldChange	log2FoldChange	pval	padj	up_down	expression_MA1	expression_MA2	expression_MA3	expression_MA4	expression_MT1	expression_MT2	expression_MT3	expression_MT4	Dbxref	product	GO_id	GO_term	pathway	pathway_description
CST1	314.184	2.24594	2.99492	105.89	6.72642	0.00274514	0.064952	Up	0	0.333849	0	0	54.982	0.0325933	0.568453	1.27556	GeneID:1469,Genbank:NM_001898.2,HGNC:HGNC:2473,MIM:123855	cystatin SN	GO:0001580,GO:0002020,GO:0004869,GO:0005615,GO:2000117	detection of chemical stimulus involved in sensory perception of bitter taste|protease binding|cysteine-type endopeptidase inhibitor activity|extracellular space|negative regulation of cysteine-type endopeptidase activity	path:hsa04970	Salivary secretion
WT1	19.0788	2.00736	2.05868	17.5391	4.1325	0.0395252	0.246524	Up	0.00813512	0	0	0	0.615815	0.0916189	0	0	GeneID:7490,Genbank:NM_000378.5,HGNC:HGNC:12796,MIM:607102	Wilms tumor 1			path:hsa05202	Transcriptional misregulation in cancer
BIRC7	23.4935	0.883685	4.4895	15.6414	3.9673	7.14e-06	0.00151478	Up	0.0755065	0.0269052	0.0262127	0	2.64338	0.186118	0.079375	0.0238481	GeneID:79444,Genbank:NM_139317.2,HGNC:HGNC:13702,MIM:605737	baculoviral IAP repeat containing 7	GO:0004842,GO:0004869,GO:0005634,GO:0005737,GO:0005794,GO:0005815,GO:0005829,GO:0007257,GO:0009966,GO:0016567,GO:0019899,GO:0042127,GO:0043027,GO:0043066,GO:0046872,GO:0070247,GO:1990001	ubiquitin-protein transferase activity|cysteine-type endopeptidase inhibitor activity|nucleus|cytoplasm|Golgi apparatus|microtubule organizing center|cytosol|activation of JUN kinase activity|regulation of signal transduction|protein ubiquitination|enzyme binding|regulation of cell proliferation|cysteine-type endopeptidase inhibitor activity involved in apoptotic process|negative regulation of ap…	path:hsa04120,path:hsa04215,path:hsa05145,path:hsa05200,path:hsa05222	Ubiquitin mediated proteolysis|Apoptosis - multiple species|Toxoplasmosis|Pathways in cancer|Small cell lung cancer
SLC35G5	13.3343	1.36442	3.49232	27.1897	4.76499	0.000478849	0.0236073	Up	0	0.190081	0	0	1.06779	0.350096	0.0943179	0.313616	GeneID:83650,Genbank:NM_054028.1,HGNC:HGNC:15546,MIM:615199	solute carrier family 35 member G5	GO:0016021	integral component of membrane
SERPINB3	6.26732	2.42837	2.0526	31.6576	4.98448	0.0401113	0.248417	Up	0	0	0	0	0.21581	0.100826	0.0117154	0	GeneID:6317,Genbank:NM_006919.2,HGNC:HGNC:10569,MIM:600517	serpin family B member 3	GO:0001618,GO:0002020,GO:0004867,GO:0004869,GO:0005576,GO:0005615,GO:0005634,GO:0005737,GO:0008284,GO:0010466,GO:0010718,GO:0010950,GO:0010951,GO:0030335,GO:0031410,GO:0031982,GO:0035425,GO:0035578,GO:0038001,GO:0043086,GO:0043312,GO:0043508,GO:0045861,GO:0070062	virus receptor activity|protease binding|serine-type endopeptidase inhibitor activity|cysteine-type endopeptidase inhibitor activity|extracellular region|extracellular space|nucleus|cytoplasm|positive regulation of cell proliferation|negative regulation of peptidase activity|positive regulation of epithelial to mesenchymal transition|positive regulation of endopeptidase activity|negative regulati…	path:hsa05146	Amoebiasis
HOXC6	14.0341	1.5145	2.87774	20.5112	4.35834	0.00400532	0.0799772	Up	0	0.0122888	0.0121643	0.0476719	0.660668	0.207014	0.0387214	0.0117879	GeneID:3223,Genbank:NM_153693.4,HGNC:HGNC:5128,MIM:142972	homeobox C6	GO:0003700,GO:0005654,GO:0005829,GO:0006351,GO:0009952,GO:0043565,GO:0048706	DNA binding transcription factor activity|nucleoplasm|cytosol|transcription, DNA-templated|anterior/posterior pattern specification|sequence-specific DNA binding|embryonic skeletal system development
CST2	28.1689	1.47575	2.7868	17.299	4.11262	0.00532309	0.0933323	Up	0	0.294814	0.0366377	0.145994	1.78006	0	0.46658	0.730739	GeneID:1470,Genbank:NM_001322.2,HGNC:HGNC:2474,MIM:123856	cystatin SA	GO:0001580,GO:0002020,GO:0004869,GO:0005615,GO:2000117	detection of chemical stimulus involved in sensory perception of bitter taste|protease binding|cysteine-type endopeptidase inhibitor activity|extracellular space|negative regulation of cysteine-type endopeptidase activity	path:hsa04970	Salivary secretion
ESM1	135.934	0.714914	5.40956	14.5947	3.86737	6.32e-08	4.06e-05	Up	0.0605314	0.204215	0.0885276	0.0215152	2.93953	1.01192	1.87486	0.679426	GeneID:11082,Genbank:NM_001135604.1,HGNC:HGNC:3466,MIM:601521	endothelial cell specific molecule 1	GO:0001525,GO:0001558,GO:0002040,GO:0005171,GO:0005178,GO:0005520,GO:0005576,GO:0008284,GO:1902204	angiogenesis|regulation of cell growth|sprouting angiogenesis|hepatocyte growth factor receptor binding|integrin binding|insulin-like growth factor binding|extracellular region|positive regulation of cell proliferation|positive regulation of hepatocyte growth factor receptor signaling pathway
ECEL1	20.8879	0.928384	4.15942	14.5358	3.86154	3.19e-05	0.00421095	Up	0.011124	0.0119779	0.0461389	0.0334499	0.0993426	0.231786	0.131221	0.686641	GeneID:9427,Genbank:NM_001290787.1,HGNC:HGNC:3147,MIM:605896	endothelin converting enzyme like 1	GO:0003016,GO:0004222,GO:0005887,GO:0007218,GO:0008237,GO:0046872	respiratory system process|metalloendopeptidase activity|integral component of plasma membrane|neuropeptide signaling pathway|metallopeptidase activity|metal ion binding
CHRNA9	2.84691	1.62982	2.28121	13.1587	3.71795	0.0225363		Up	0	0.0188553	0	0	0.00895057	0.0598721	0	0.0465078	GeneID:55584,Genbank:NM_017581.3,HGNC:HGNC:14079,MIM:605116	cholinergic receptor nicotinic alpha 9 subunit	GO:0004888,GO:0005262,GO:0005886,GO:0005887,GO:0005892,GO:0007204,GO:0015276,GO:0022848,GO:0030054,GO:0042472,GO:0045211,GO:0050910	transmembrane signaling receptor activity|calcium channel activity|plasma membrane|integral component of plasma membrane|acetylcholine-gated channel complex|positive regulation of cytosolic calcium ion concentration|ligand-gated ion channel activity|acetylcholine-gated cation-selective channel activity|cell junction|inner ear morphogenesis|postsynaptic membrane|detection of mechanical stimulus in…	path:hsa04080	Neuroactive ligand-receptor interaction
LBP	70.9771	3.00506	2.08008	76.1497	6.25077	0.037518	0.240536	Up	0	0	0	0	0.0574264	3.7199	0.0900348	0.139301	GeneID:3929,Genbank:NM_004139.4,HGNC:HGNC:6517,MIM:151990	lipopolysaccharide binding protein	GO:0001530,GO:0002224,GO:0002232,GO:0002281,GO:0005102,GO:0005576,GO:0005615,GO:0006953,GO:0006968,GO:0008228,GO:0009986,GO:0015920,GO:0016020,GO:0019221,GO:0031663,GO:0032490,GO:0032496,GO:0032720,GO:0032722,GO:0032755,GO:0032757,GO:0032760,GO:0033036,GO:0034142,GO:0034145,GO:0042535,GO:0043032,GO:0044130,GO:0045087,GO:0045919,GO:0050829,GO:0050830,GO:0060265,GO:0070062,GO:0070891,GO:0071222,GO:…	lipopolysaccharide binding|toll-like receptor signaling pathway|leukocyte chemotaxis involved in inflammatory response|macrophage activation involved in immune response|receptor binding|extracellular region|extracellular space|acute-phase response|cellular defense response|opsonization|cell surface|lipopolysaccharide transport|membrane|cytokine-mediated signaling pathway|lipopolysaccharide-mediat…	path:hsa04064,path:hsa04620,path:hsa05132,path:hsa05152	NF-kappa B signaling pathway|Toll-like receptor signaling pathway|Salmonella infection|Tuberculosis
DLX5	6.42089	1.82552	2.33561	19.2089	4.2637	0.0195118	0.175366	Up	0	0	0	0.0162327	0.0316433	0.172368	0.01751	0	GeneID:1749,Genbank:NM_005221.5,HGNC:HGNC:2918,MIM:600028	distal-less homeobox 5			path:hsa04550	Signaling pathways regulating pluripotency of stem cells
CLEC19A	3.96737	2.04977	2.17348	21.9344	4.45512	0.0297445		Up	0	0	0.00774425	0	0.0510862	0.0498259	0	0	GeneID:728276,Genbank:NM_001256720.1,HGNC:HGNC:34522	C-type lectin domain containing 19A	GO:0005576,GO:0030246	extracellular region|carbohydrate binding
COL10A1	1271.65	0.919342	6.11997	49.3969	5.62635	9.36e-10	1.43e-06	Up	0.0102463	0.0150759	0.0118025	0.00366467	5.44463	5.2662	0.12149	0.163852	GeneID:1300,Genbank:XM_011535432.3,HGNC:HGNC:2185,MIM:120110	collagen type X alpha 1 chain	GO:0001501,GO:0005576,GO:0005578,GO:0005581,GO:0005788,GO:0005938,GO:0030198,GO:0030574,GO:0046872	skeletal system development|extracellular region|proteinaceous extracellular matrix|collagen trimer|endoplasmic reticulum lumen|cell cortex|extracellular matrix organization|collagen catabolic process|metal ion binding	path:hsa04974	Protein digestion and absorption
COL4A2-AS2	12.2846	1.62758	2.3003	13.3978	3.74392	0.0214314	0.183469	Up	0	0.0384788	0	0	0.345272	0.348073	0	0	GeneID:100129836,Genbank:NM_001267044.1,HGNC:HGNC:39849	COL4A2 antisense 2
IGLON5	7.74679	2.22834	2.52984	49.7744	5.63733	0.0114115	0.135085	Up	0	0	0	0	0.12601	0.158205	0.0531296	0.0156265	GeneID:402665,Genbank:NM_001101372.2,HGNC:HGNC:34550	IgLON family member 5	GO:0005576	extracellular region
COL11A1	1932.33	1.21304	6.46302	229.109	7.83989	1.03e-10	2.46e-07	Up	0.0044892	0.00444224	0	0.00713992	3.08467	13.8878	0.0681714	0.208084	GeneID:1301,Genbank:NM_001190709.1,HGNC:HGNC:2186,MIM:120280	collagen type XI alpha 1 chain	GO:0001502,GO:0001503,GO:0002063,GO:0005201,GO:0005576,GO:0005592,GO:0005615,GO:0005788,GO:0006029,GO:0007601,GO:0007605,GO:0030198,GO:0030199,GO:0030574,GO:0030674,GO:0035987,GO:0035989,GO:0042472,GO:0046872,GO:0048704,GO:0050840,GO:0050910,GO:0055010	cartilage condensation|ossification|chondrocyte development|extracellular matrix structural constituent|extracellular region|collagen type XI trimer|extracellular space|endoplasmic reticulum lumen|proteoglycan metabolic process|visual perception|sensory perception of sound|extracellular matrix organization|collagen fibril organization|collagen catabolic process|protein binding, bridging|endoderma…	path:hsa04974	Protein digestion and absorption
SOX11	16.9796	1.52175	2.7631	18.4397	4.20475	0.00572558	0.0975298	Up	0	0	0.00325431	0	0.121906	0.207573	0.00701143	0.00982174	GeneID:6664,Genbank:NM_003108.3,HGNC:HGNC:11191,MIM:600898	SRY-box 11
TM4SF19	55.9786	1.2594	3.6606	24.423	4.61017	0.00025163	0.0155639	Up	0.0950218	0.0325805	0.0652927	0	2.29853	5.56554	0	0.311268	GeneID:116211,Genbank:NM_001204898.1,HGNC:HGNC:25167	transmembrane 4 L six family member 19	GO:0016021	integral component of membrane
DCSTAMP	30.1045	1.2888	3.54303	23.6907	4.56625	0.000395553	0.0213164	Up	0	0.00818553	0.00821535	0	0.377572	0.746492	0.026928	0.0896674	GeneID:81501,Genbank:XM_011517321.1,HGNC:HGNC:18549,MIM:605933	dendrocyte expressed seven transmembrane protein	GO:0005789,GO:0005886,GO:0009986,GO:0010008,GO:0016021,GO:0030176,GO:0030308,GO:0030316,GO:0033116,GO:0034241,GO:0036006,GO:0043011,GO:0045657,GO:0045780,GO:0061025,GO:0071353,GO:0071356,GO:0072675	endoplasmic reticulum membrane|plasma membrane|cell surface|endosome membrane|integral component of membrane|integral component of endoplasmic reticulum membrane|negative regulation of cell growth|osteoclast differentiation|endoplasmic reticulum-Golgi intermediate compartment membrane|positive regulation of macrophage fusion|cellular response to macrophage colony-stimulating factor stimulus|myelo…
GRIK1	13.625	1.18449	-3.63484	0.0505753	-4.30542	0.000278153	0.0164169	Down	0.00606489	0.0478615	0.0331804	0.0386412	0	0	0	0.0121493	GeneID:2897,Genbank:NM_001320621.1,HGNC:HGNC:4579,MIM:138245	glutamate ionotropic receptor kainate type subunit 1	GO:0004970,GO:0005234,GO:0007268,GO:0007399,GO:0008144,GO:0008328,GO:0014054,GO:0014069,GO:0015277,GO:0016020,GO:0016595,GO:0022843,GO:0030054,GO:0030425,GO:0030534,GO:0032229,GO:0032230,GO:0032983,GO:0035235,GO:0035249,GO:0042391,GO:0042734,GO:0042803,GO:0043025,GO:0043195,GO:0043235,GO:0045202,GO:0045211,GO:0048167,GO:0048172,GO:0048266,GO:0051899,GO:0051967,GO:0060079,GO:0060080	ionotropic glutamate receptor activity|extracellularly glutamate-gated ion channel activity|chemical synaptic transmission|nervous system development|drug binding|ionotropic glutamate receptor complex|positive regulation of gamma-aminobutyric acid secretion|postsynaptic density|kainate selective glutamate receptor activity|membrane|glutamate binding|voltage-gated cation channel activity|cell junc…	path:hsa04080,path:hsa04724	Neuroactive ligand-receptor interaction|Glutamatergic synapse
C10orf82	10.1583	1.35877	-3.34129	0.0429847	-4.54003	0.000833907	0.0328893	Down	0	0.0717597	0.04048	0.0412603	0	0	0	0.0294756	GeneID:143379,Genbank:XM_011539342.2,HGNC:HGNC:28500	chromosome 10 open reading frame 82
MYOC	786.486	1.04374	-5.93694	0.0136345	-6.19659	2.9e-09	3.04e-06	Down	1.27447	1.78881	8.00976	8.94474	0.0903613	0	0.0204353	6.67791	GeneID:4653,Genbank:NM_000261.1,HGNC:HGNC:7610,MIM:601652	myocilin	GO:0001649,GO:0001953,GO:0001968,GO:0005109,GO:0005578,GO:0005615,GO:0005741,GO:0005743,GO:0005758,GO:0005783,GO:0005791,GO:0005794,GO:0005929,GO:0014068,GO:0014734,GO:0022011,GO:0030335,GO:0030971,GO:0031012,GO:0031175,GO:0031410,GO:0032027,GO:0033268,GO:0035024,GO:0038031,GO:0038133,GO:0043408,GO:0045162,GO:0046872,GO:0051496,GO:0051497,GO:0051894,GO:0051897,GO:0051901,GO:0060348,GO:0070062,GO:…	osteoblast differentiation|negative regulation of cell-matrix adhesion|fibronectin binding|frizzled binding|proteinaceous extracellular matrix|extracellular space|mitochondrial outer membrane|mitochondrial inner membrane|mitochondrial intermembrane space|endoplasmic reticulum|rough endoplasmic reticulum|Golgi apparatus|cilium|positive regulation of phosphatidylinositol 3-kinase signaling|skeletal…
SLC6A4	168.617	0.977355	-4.49735	0.0475138	-4.39551	6.88e-06	0.00149779	Down	0.10186	0.054421	0.586513	1.39671	0	0	0.0738314	0.735804	GeneID:6532,Genbank:NM_001045.5,HGNC:HGNC:11050,MIM:182138	solute carrier family 6 member 4			path:hsa04726	Serotonergic synapse
ADIPOQ	271.757	1.24296	-4.52927	0.0201972	-5.6297	5.92e-06	0.00130543	Down	0.0300353	0.0644449	1.75425	2.15068	0	0	0	2.4584	GeneID:9370,Genbank:NM_001177800.1,HGNC:HGNC:13633,MIM:605441	adiponectin, C1Q and collagen domain containing			path:hsa03320,path:hsa04152,path:hsa04211,path:hsa04920,path:hsa04930,path:hsa04932	PPAR signaling pathway|AMPK signaling pathway|Longevity regulating pathway|Adipocytokine signaling pathway|Type II diabetes mellitus|Non-alcoholic fatty liver disease (NAFLD)
PMP2	32.8073	1.37522	-4.01813	0.021705	-5.52583	5.87e-05	0.00622331	Down	0.120416	0.138251	0.213143	0.147552	0	0	0	0.0635595	GeneID:5375,Genbank:NM_001348381.1,HGNC:HGNC:9117,MIM:170715	peripheral myelin protein 2	GO:0005504,GO:0005737,GO:0015485,GO:0043209,GO:0061024,GO:0070062	fatty acid binding|cytoplasm|cholesterol binding|myelin sheath|membrane organization|extracellular exosome
LIX1	5.12866	1.29094	-3.37276	0.0488998	-4.35403	0.000744191	0.0311853	Down	0.0209644	0.0102889	0.0468034	0.0334443	0.00492317	0	0	0.00522783	GeneID:167410,Genbank:NM_153234.4,HGNC:HGNC:18581,MIM:610466	limb and CNS expressed 1	GO:0005737,GO:0097352	cytoplasm|autophagosome maturation
DGKK	7.73375	1.67379	-3.08738	0.0278222	-5.16762	0.00201928	0.0547688	Down	0.00792115	0.00787315	0.0210155	0.0247501	0	0	0	0	GeneID:139189,Genbank:NM_001013742.3,HGNC:HGNC:32395,MIM:300837	diacylglycerol kinase kappa	GO:0003951,GO:0004143,GO:0005524,GO:0005737,GO:0005886,GO:0006979,GO:0007205,GO:0030168,GO:0035556,GO:0046339,GO:0046872	NAD+ kinase activity|diacylglycerol kinase activity|ATP binding|cytoplasm|plasma membrane|response to oxidative stress|protein kinase C-activating G-protein coupled receptor signaling pathway|platelet activation|intracellular signal transduction|diacylglycerol metabolic process|metal ion binding	path:hsa00561,path:hsa00564,path:hsa04070,path:hsa04072,path:hsa05231	Glycerolipid metabolism|Glycerophospholipid metabolism|Phosphatidylinositol signaling system|Phospholipase D signaling pathway|Choline metabolism in cancer
ELF5	8.70319	1.38779	-3.1484	0.0483847	-4.36931	0.00164169	0.0486076	Down	0.0899163	0.024264	0.114003	0.0086189	0	0	0.00887662	0.0242384	GeneID:2001,Genbank:XM_017017308.1,HGNC:HGNC:3320,MIM:605169	E74 like ETS transcription factor 5	GO:0000977,GO:0000981,GO:0001228,GO:0001712,GO:0005634,GO:0005737,GO:0006357,GO:0006366,GO:0008283,GO:0030154,GO:0035019,GO:0045596,GO:0060644	RNA polymerase II regulatory region sequence-specific DNA binding|RNA polymerase II transcription factor activity, sequence-specific DNA binding|transcriptional activator activity, RNA polymerase II transcription regulatory region sequence-specific DNA binding|ectodermal cell fate commitment|nucleus|cytoplasm|regulation of transcription from RNA polymerase II promoter|transcription from RNA polym…	path:hsa04917	Prolactin signaling pathway
THRSP	7.64853	1.80062	-2.37475	0.0516166	-4.27602	0.0175609	0.165669	Down	0.0578529	0.0586025	0.451983	0.0404494	0	0	0	0.301685	GeneID:7069,Genbank:NM_003251.3,HGNC:HGNC:11800,MIM:601926	thyroid hormone responsive
KRT24	31.855	1.68798	-3.46308	0.0173898	-5.84562	0.000534036	0.0252868	Down	0.0283085	0.034529	0.104333	0.0446912	0	0	0	0.184582	GeneID:192666,Genbank:XM_017024299.1,HGNC:HGNC:18527,MIM:607742	keratin 24	GO:0005198,GO:0005829,GO:0005882,GO:0031424,GO:0070062,GO:0070268	structural molecule activity|cytosol|intermediate filament|keratinization|extracellular exosome|cornification	path:hsa04915	Estrogen signaling pathway
KCNJ16	2085.72	1.07599	-3.96348	0.0520245	-4.26466	7.39e-05	0.00745852	Down	1.33123	0.264319	0.466485	3.70625	0.0121168	0	0.692286	0.217978	GeneID:3773,Genbank:NM_001291622.1,HGNC:HGNC:6262,MIM:605722	potassium voltage-gated channel subfamily J member 16	GO:0005242,GO:0005886,GO:0005887,GO:0006813,GO:0008076,GO:0010107,GO:0015467,GO:0016323,GO:0034765	inward rectifier potassium channel activity|plasma membrane|integral component of plasma membrane|potassium ion transport|voltage-gated potassium channel complex|potassium ion import|G-protein activated inward rectifier potassium channel activity|basolateral plasma membrane|regulation of ion transmembrane transport	path:hsa04971	Gastric acid secretion
CHIA	3023.56	1.10745	-4.69867	0.0271382	-5.20353	2.62e-06	0.000696706	Down	3.26537	0	0.0684374	7.36049	0.0324081	0	0.0491191	0.0331071	GeneID:27159,Genbank:NM_201653.3,HGNC:HGNC:17432,MIM:606080	chitinase, acidic	GO:0000272,GO:0002532,GO:0003796,GO:0004568,GO:0005576,GO:0005615,GO:0005737,GO:0006030,GO:0006032,GO:0006037,GO:0006915,GO:0006955,GO:0007586,GO:0008061,GO:0009620,GO:0019900,GO:0030246,GO:0044245,GO:0090197	polysaccharide catabolic process|production of molecular mediator involved in inflammatory response|lysozyme activity|chitinase activity|extracellular region|extracellular space|cytoplasm|chitin metabolic process|chitin catabolic process|cell wall chitin metabolic process|apoptotic process|immune response|digestion|chitin binding|response to fungus|kinase binding|carbohydrate binding|polysacchari…	path:hsa00520	Amino sugar and nucleotide sugar metabolism
RIMS4	152.629	0.840721	-5.2388	0.0472229	-4.40437	1.62e-07	7.97e-05	Down	0.0980529	0.0868321	0.257237	0.67217	0	0	0.00528562	0.151325	GeneID:140730,Genbank:NM_182970.3,HGNC:HGNC:16183,MIM:611601	regulating synaptic membrane exocytosis 4	GO:0030054,GO:0042391,GO:0044325,GO:0048786,GO:0048791,GO:0097060,GO:2000300	cell junction|regulation of membrane potential|ion channel binding|presynaptic active zone|calcium ion-regulated exocytosis of neurotransmitter|synaptic membrane|regulation of synaptic vesicle exocytosis
FGB	296.177	0.600074	-7.81072	0.0388212	-4.68701	5.69e-15	9.53e-11	Down	0.133966	0.0195023	0.118331	1.79212	0.00932269	0	0.00548348	0.0445988	GeneID:2244,Genbank:NM_005141.4,HGNC:HGNC:3662,MIM:134830	fibrinogen beta chain			path:hsa04610,path:hsa04611	Complement and coagulation cascades|Platelet activation
SERPINB11	9.09671	1.45755	-3.38274	0.0327924	-4.9305	0.000717677	0.030455	Down	0.181927	0.0278791	0.0283874	0.0507913	0	0	0	0	GeneID:89778,Genbank:NM_080475.3,HGNC:HGNC:14221,MIM:615682	serpin family B member 11 (gene/pseudogene)	GO:0004867,GO:0005615,GO:0005737	serine-type endopeptidase inhibitor activity|extracellular space|cytoplasm
FLG2	18.3375	1.26461	-3.91007	0.0324707	-4.94472	9.23e-05	0.00849783	Down	0.0426535	0.018676	0.00628301	0.0169719	0	0	0.00522406	0	GeneID:388698,Genbank:XM_011509531.2,HGNC:HGNC:33276,MIM:616284	filaggrin family member 2	GO:0005198,GO:0005509,GO:0005576,GO:0005634,GO:0005737,GO:0043312,GO:0046914,GO:0061436,GO:0070062,GO:1904724	structural molecule activity|calcium ion binding|extracellular region|nucleus|cytoplasm|neutrophil degranulation|transition metal ion binding|establishment of skin barrier|extracellular exosome|tertiary granule lumen
AMTN	147.932	1.44945	-4.06125	0.0169031	-5.88657	4.88e-05	0.00545453	Down	4.38703	2.24069	1.34126	2.92044	0.0422689	0	3.93857	0	GeneID:401138,Genbank:NM_212557.3,HGNC:HGNC:33188,MIM:610912	amelotin	GO:0005578,GO:0005605,GO:0005788,GO:0005911,GO:0007155,GO:0031214,GO:0042475,GO:0043687,GO:0044267,GO:0070169,GO:0070175	proteinaceous extracellular matrix|basal lamina|endoplasmic reticulum lumen|cell-cell junction|cell adhesion|biomineral tissue development|odontogenesis of dentin-containing tooth|post-translational protein modification|cellular protein metabolic process|positive regulation of biomineral tissue development|positive regulation of enamel mineralization
GPR119	5.65623	1.724	-2.59306	0.0451092	-4.47044	0.00951269	0.125257	Down	0.164515	0.114785	0.14476	0.0558547	0	0	0.17983	0	GeneID:139760,Genbank:NM_178471.2,HGNC:HGNC:19060,MIM:300513	G protein-coupled receptor 119	GO:0004930,GO:0005886,GO:0016021,GO:0030073,GO:0031210,GO:0043235	G-protein coupled receptor activity|plasma membrane|integral component of membrane|insulin secretion|phosphatidylcholine binding|receptor complex	path:hsa04024,path:hsa04911	cAMP signaling pathway|Insulin secretion
RPTN	23.9577	2.03783	-2.77801	0.019762	-5.66113	0.00546927	0.0946087	Down	0.141617	0.112393	0.0680564	0.0378518	0	0	0.100254	0	GeneID:126638,Genbank:NM_001122965.1,HGNC:HGNC:26809,MIM:613259	repetin	GO:0001533,GO:0005509,GO:0005578,GO:0005829,GO:0046914,GO:0070268	cornified envelope|calcium ion binding|proteinaceous extracellular matrix|cytosol|transition metal ion binding|cornification
