# Supplementary material for: CST1 inhibits ferroptosis and promotes gastric cancer metastasis by regulating GPX4 protein stability via OTUB1
Source: Oncogene. 2022 Nov 12;42(2):83–98. doi: 10.1038/s41388-022-02537-x (PMC9816059; doi:10.1038/s41388-022-02537-x)
Supplement: Supplementary file 16 — Supplementary file 4-LC-MS of Proteins [file 41388_2022_2537_MOESM16_ESM.xlsx]

## Sheet: LC-MS results
Checked	Protein FDR Confidence: Combined	Master	Accession	Description	Exp. q-value: Combined	Contaminant	Sum PEP Score	Coverage [%]	# Peptides	# PSMs	# Unique Peptides	# Protein Groups	# AAs	MW [kDa]	calc. pI	Score Sequest HT: Sequest HT	# Peptides (by Search Engine): Sequest HT
FALSE	High	Master Protein	P01037	Cystatin-SN OS=Homo sapiens OX=9606 GN=CST1 PE=1 SV=3	0	FALSE	129.915	70	13	52	10	1	141	16.4	7.21	85.8	13
FALSE	High	Master Protein	P01036	Cystatin-S OS=Homo sapiens OX=9606 GN=CST4 PE=1 SV=3	0	FALSE	48.347	34	4	27	1	1	141	16.2	5.02	38.47	4
FALSE	High	Master Protein	Q9NUQ8	ATP-binding cassette sub-family F member 3 OS=Homo sapiens OX=9606 GN=ABCF3 PE=1 SV=2	0	FALSE	36.285	18	10	13	10	1	709	79.7	6.34	11.35	10
FALSE	High	Master Protein	P98160	Basement membrane-specific heparan sulfate proteoglycan core protein OS=Homo sapiens OX=9606 GN=HSPG2 PE=1 SV=4	0	FALSE	19.396	3	10	12	10	1	4391	468.5	6.51	4.62	10
FALSE	High	Master Protein	Q03405	Urokinase plasminogen activator surface receptor OS=Homo sapiens OX=9606 GN=PLAUR PE=1 SV=1	0	FALSE	16.456	17	4	4	4	1	335	37	6.65	4.58	4
FALSE	High	Master Protein	P02786	Transferrin receptor protein 1 OS=Homo sapiens OX=9606 GN=TFRC PE=1 SV=2	0	FALSE	16.397	10	5	5	5	1	760	84.8	6.61	2.04	5
FALSE	High	Master Protein	Q8N2S1	Latent-transforming growth factor beta-binding protein 4 OS=Homo sapiens OX=9606 GN=LTBP4 PE=1 SV=2	0	FALSE	15.855	6	7	7	7	1	1624	173.3	5.43	0	7
FALSE	High	Master Protein	P16035	Metalloproteinase inhibitor 2 OS=Homo sapiens OX=9606 GN=TIMP2 PE=1 SV=2	0	FALSE	13.756	25	5	6	5	1	220	24.4	7.49	1.71	5
FALSE	High	Master Protein	P07602	Prosaposin OS=Homo sapiens OX=9606 GN=PSAP PE=1 SV=2	0	FALSE	12.096	10	3	4	3	1	524	58.1	5.17	0	3
FALSE	High	Master Protein	Q02218	2-oxoglutarate dehydrogenase complex component E1 OS=Homo sapiens OX=9606 GN=OGDH PE=1 SV=3	0	FALSE	9.897	5	2	2	2	1	1023	115.9	5.3	1.82	2
FALSE	High	Master Protein	O75347	Tubulin-specific chaperone A OS=Homo sapiens OX=9606 GN=TBCA PE=1 SV=3	0	FALSE	9.602	32	3	4	3	1	108	12.8	5.29	2.21	3
FALSE	High	Master Protein	Q9UGI8	Testin OS=Homo sapiens OX=9606 GN=TES PE=1 SV=1	0	FALSE	9.426	10	3	3	3	1	421	48	7.68	2.77	3
FALSE	High	Master Protein	P01033	Metalloproteinase inhibitor 1 OS=Homo sapiens OX=9606 GN=TIMP1 PE=1 SV=1	0	FALSE	9.053	14	2	3	2	1	207	23.2	8.1	4.76	2
FALSE	High	Master Protein	P30405	Peptidyl-prolyl cis-trans isomerase F, mitochondrial OS=Homo sapiens OX=9606 GN=PPIF PE=1 SV=1	0	FALSE	7.581	17	2	2	2	1	207	22	9.38	0	2
FALSE	High	Master Protein	Q99615	DnaJ homolog subfamily C member 7 OS=Homo sapiens OX=9606 GN=DNAJC7 PE=1 SV=2	0	FALSE	7.548	6	3	4	3	1	494	56.4	6.96	0	3
FALSE	High	Master Protein	P29122	Proprotein convertase subtilisin/kexin type 6 OS=Homo sapiens OX=9606 GN=PCSK6 PE=1 SV=1	0	FALSE	7.172	6	4	5	4	1	969	106.4	7.68	2.28	4
FALSE	High	Master Protein	P05067	Amyloid-beta A4 protein OS=Homo sapiens OX=9606 GN=APP PE=1 SV=3	0	FALSE	6.82	4	2	2	2	1	770	86.9	4.82	0	2
FALSE	High	Master Protein	P23142	Fibulin-1 OS=Homo sapiens OX=9606 GN=FBLN1 PE=1 SV=4	0	FALSE	6.624	4	3	4	3	1	703	77.2	5.22	0	3
FALSE	High	Master Protein	P40925	Malate dehydrogenase, cytoplasmic OS=Homo sapiens OX=9606 GN=MDH1 PE=1 SV=4	0.002	FALSE	6.51	11	3	3	3	1	334	36.4	7.36	2.06	3
FALSE	High	Master Protein	P18084	Integrin beta-5 OS=Homo sapiens OX=9606 GN=ITGB5 PE=1 SV=1	0.002	FALSE	6.497	4	2	2	2	1	799	88	6.06	0	2
FALSE	High	Master Protein	Q15005	Signal peptidase complex subunit 2 OS=Homo sapiens OX=9606 GN=SPCS2 PE=1 SV=3	0.002	FALSE	6.315	10	1	1	1	1	226	25	8.47	0	1
FALSE	High	Master Protein	P06213	Insulin receptor OS=Homo sapiens OX=9606 GN=INSR PE=1 SV=4	0.002	FALSE	6.297	3	4	5	4	1	1382	156.2	6.2	0	4
FALSE	High	Master Protein	Q9NS68	Tumor necrosis factor receptor superfamily member 19 OS=Homo sapiens OX=9606 GN=TNFRSF19 PE=1 SV=1	0.002	FALSE	6.231	13	3	3	3	1	423	46	5.47	0	3
FALSE	High	Master Protein	Q13444	Disintegrin and metalloproteinase domain-containing protein 15 OS=Homo sapiens OX=9606 GN=ADAM15 PE=1 SV=4	0.002	FALSE	6.202	2	1	1	1	1	863	92.9	6.73	1.85	1
FALSE	High	Master Protein	Q9UJS0	Calcium-binding mitochondrial carrier protein Aralar2 OS=Homo sapiens OX=9606 GN=SLC25A13 PE=1 SV=2	0.002	FALSE	5.369	3	1	1	1	1	675	74.1	8.62	2.08	1
FALSE	High	Master Protein	P30520	Adenylosuccinate synthetase isozyme 2 OS=Homo sapiens OX=9606 GN=ADSS PE=1 SV=3	0.002	FALSE	5.057	3	1	1	1	1	456	50.1	6.55	0	1
FALSE	High	Master Protein	Q99538	Legumain OS=Homo sapiens OX=9606 GN=LGMN PE=1 SV=1	0.002	FALSE	4.866	3	1	2	1	1	433	49.4	6.55	0	1
FALSE	High	Master Protein	Q5T440	Putative transferase CAF17, mitochondrial OS=Homo sapiens OX=9606 GN=IBA57 PE=1 SV=1	0.002	FALSE	4.852	7	2	2	2	1	356	38.1	9.83	0	2
FALSE	High	Master Protein	P84101	Small EDRK-rich factor 2 OS=Homo sapiens OX=9606 GN=SERF2 PE=1 SV=1	0.002	FALSE	4.773	19	1	1	1	1	59	6.9	10.45	2.56	1
FALSE	High	Master Protein	Q01581	Hydroxymethylglutaryl-CoA synthase, cytoplasmic OS=Homo sapiens OX=9606 GN=HMGCS1 PE=1 SV=2	0.002	FALSE	4.735	7	2	2	2	1	520	57.3	5.41	0	2
FALSE	High	Master Protein	P31939	Bifunctional purine biosynthesis protein PURH OS=Homo sapiens OX=9606 GN=ATIC PE=1 SV=3	0.003	FALSE	4.578	3	1	1	1	1	592	64.6	6.71	1.69	1
FALSE	High	Master Protein	Q9H299	SH3 domain-binding glutamic acid-rich-like protein 3 OS=Homo sapiens OX=9606 GN=SH3BGRL3 PE=1 SV=1	0.003	FALSE	4.489	23	2	2	2	1	93	10.4	4.93	1.84	2
FALSE	High	Master Protein	Q9H300	Presenilins-associated rhomboid-like protein, mitochondrial OS=Homo sapiens OX=9606 GN=PARL PE=1 SV=2	0.003	FALSE	4.215	3	1	1	1	1	379	42.2	9.79	0	1
FALSE	High	Master Protein	P08195	4F2 cell-surface antigen heavy chain OS=Homo sapiens OX=9606 GN=SLC3A2 PE=1 SV=3	0.003	FALSE	4.153	4	2	2	2	1	630	68	5.01	0	2
FALSE	High	Master Protein	P12429	Annexin A3 OS=Homo sapiens OX=9606 GN=ANXA3 PE=1 SV=3	0.003	FALSE	4.013	5	1	2	1	1	323	36.4	5.92	0	1
FALSE	High	Master Protein	P55010	Eukaryotic translation initiation factor 5 OS=Homo sapiens OX=9606 GN=EIF5 PE=1 SV=2	0.003	FALSE	3.99	6	2	2	2	1	431	49.2	5.58	0	2
FALSE	High	Master Protein	P13073	Cytochrome c oxidase subunit 4 isoform 1, mitochondrial OS=Homo sapiens OX=9606 GN=COX4I1 PE=1 SV=1	0.003	FALSE	3.969	12	1	1	1	1	169	19.6	9.51	2.53	1
FALSE	High	Master Protein	P27695	DNA-(apurinic or apyrimidinic site) lyase OS=Homo sapiens OX=9606 GN=APEX1 PE=1 SV=2	0.003	FALSE	3.929	6	2	2	2	1	318	35.5	8.12	0	2
FALSE	High	Master Protein	P49755	Transmembrane emp24 domain-containing protein 10 OS=Homo sapiens OX=9606 GN=TMED10 PE=1 SV=2	0.003	FALSE	3.921	9	2	2	2	1	219	25	7.44	0	2
FALSE	High	Master Protein	O15269	Serine palmitoyltransferase 1 OS=Homo sapiens OX=9606 GN=SPTLC1 PE=1 SV=1	0.003	FALSE	3.818	3	1	1	1	1	473	52.7	6.01	0	1
FALSE	High	Master Protein	O60716	Catenin delta-1 OS=Homo sapiens OX=9606 GN=CTNND1 PE=1 SV=1	0.003	FALSE	3.425	2	1	1	1	1	968	108.1	6.23	0	1
FALSE	High	Master Protein	O15347	High mobility group protein B3 OS=Homo sapiens OX=9606 GN=HMGB3 PE=1 SV=4	0.003	FALSE	3.373	13	2	2	2	1	200	23	8.37	0	2
FALSE	High	Master Protein	P61160	Actin-related protein 2 OS=Homo sapiens OX=9606 GN=ACTR2 PE=1 SV=1	0.003	FALSE	3.356	9	2	2	2	1	394	44.7	6.74	0	2
FALSE	High	Master Protein	P10606	Cytochrome c oxidase subunit 5B, mitochondrial OS=Homo sapiens OX=9606 GN=COX5B PE=1 SV=2	0.003	FALSE	3.339	9	2	2	2	1	129	13.7	8.81	0	2
FALSE	High	Master Protein	P23193	Transcription elongation factor A protein 1 OS=Homo sapiens OX=9606 GN=TCEA1 PE=1 SV=2	0.003	FALSE	3.05	3	1	1	1	1	301	33.9	8.38	0	1
FALSE	High	Master Protein	P21796	Voltage-dependent anion-selective channel protein 1 OS=Homo sapiens OX=9606 GN=VDAC1 PE=1 SV=2	0.003	FALSE	2.862	4	1	1	1	1	283	30.8	8.54	0	1
FALSE	High	Master Protein	P42025	Beta-centractin OS=Homo sapiens OX=9606 GN=ACTR1B PE=1 SV=1	0.002	FALSE	2.736	3	1	1	1	1	376	42.3	6.4	0	1
FALSE	High	Master Protein	P04818	Thymidylate synthase OS=Homo sapiens OX=9606 GN=TYMS PE=1 SV=3	0.002	FALSE	2.567	4	1	1	1	1	313	35.7	7.01	0	1
FALSE	High	Master Protein	P36969	Phospholipid hydroperoxide glutathione peroxidase OS=Homo sapiens OX=9606 GN=GPX4 PE=1 SV=3	0.002	FALSE	2.479	6	1	1	1	1	197	22.2	8.37	0	1
FALSE	High	Master Protein	P13667	Protein disulfide-isomerase A4 OS=Homo sapiens OX=9606 GN=PDIA4 PE=1 SV=2	0.002	FALSE	2.41	4	2	2	2	1	645	72.9	5.07	0	2
FALSE	High	Master Protein	P55786	Puromycin-sensitive aminopeptidase OS=Homo sapiens OX=9606 GN=NPEPPS PE=1 SV=2	0.002	FALSE	2.4	2	1	1	1	1	919	103.2	5.72	0	1
FALSE	High	Master Protein	P37837	Transaldolase OS=Homo sapiens OX=9606 GN=TALDO1 PE=1 SV=2	0.002	FALSE	2.338	3	1	1	1	1	337	37.5	6.81	0	1
FALSE	High	Master Protein	P14091	Cathepsin E OS=Homo sapiens OX=9606 GN=CTSE PE=1 SV=3	0.005	FALSE	2.109	2	1	1	1	1	396	42.8	4.86	0	1
FALSE	High	Master Protein	P49419	Alpha-aminoadipic semialdehyde dehydrogenase OS=Homo sapiens OX=9606 GN=ALDH7A1 PE=1 SV=5	0.005	FALSE	2.078	3	1	1	1	1	539	58.5	7.99	0	1
FALSE	High	Master Protein	P26885	Peptidyl-prolyl cis-trans isomerase FKBP2 OS=Homo sapiens OX=9606 GN=FKBP2 PE=1 SV=2	0.007	FALSE	1.971	8	1	1	1	1	142	15.6	9.13	0	1
FALSE	High	Master Protein	P49406	39S ribosomal protein L19, mitochondrial OS=Homo sapiens OX=9606 GN=MRPL19 PE=1 SV=2	0.009	FALSE	1.837	3	1	1	1	1	292	33.5	9.5	0	1
FALSE	Medium	Master Protein	P13987	CD59 glycoprotein OS=Homo sapiens OX=9606 GN=CD59 PE=1 SV=1	0.013	FALSE	1.753	6	1	1	1	1	128	14.2	6.48	0	1
FALSE	Medium	Master Protein	O15212	Prefoldin subunit 6 OS=Homo sapiens OX=9606 GN=PFDN6 PE=1 SV=1	0.013	FALSE	1.675	12	1	1	1	1	129	14.6	8.88	0	1
FALSE	Medium	Master Protein	P21266	Glutathione S-transferase Mu 3 OS=Homo sapiens OX=9606 GN=GSTM3 PE=1 SV=3	0.014	FALSE	1.664	4	1	1	1	1	225	26.5	5.54	0	1
FALSE	Medium	Master Protein	P35244	Replication protein A 14 kDa subunit OS=Homo sapiens OX=9606 GN=RPA3 PE=1 SV=1	0.015	FALSE	1.579	14	1	1	1	1	121	13.6	5.08	0	1
FALSE	Medium	Master Protein	Q9NZM1	Myoferlin OS=Homo sapiens OX=9606 GN=MYOF PE=1 SV=1	0.024	FALSE	1.448	1	1	1	1	1	2061	234.6	6.18	0	1
FALSE	Medium	Master Protein	Q5T749	Keratinocyte proline-rich protein OS=Homo sapiens OX=9606 GN=KPRP PE=1 SV=1	0.023	FALSE	1.398	1	1	1	1	1	579	64.1	8.27	0	1
FALSE	Medium	Master Protein	Q9NZ01	Very-long-chain enoyl-CoA reductase OS=Homo sapiens OX=9606 GN=TECR PE=1 SV=1	0.038	FALSE	1.187	4	1	1	1	1	308	36	9.45	0	1
